# Supplementary material for: Protective Effects of Currants (Vitis vinifera) on Corticolimbic Serotoninergic Alterations and Anxiety-like Comorbidity in a Rat Model of Parkinson’s Disease
Source: Int J Mol Sci. 2022 Dec 27;24(1):462. doi: 10.3390/ijms24010462 (PMC9820698; doi:10.3390/ijms24010462)
Supplement: Supplementary file 1 [file ijms-24-00462-s001.zip]

Archive with 1 entries (1 files):
- ijms-2090722-SI.pdf
